# Supplementary material for: Novel Ascorbic Acid Co-Crystal Formulations for Improved Stability
Source: Molecules. 2022 Nov 18;27(22):7998. doi: 10.3390/molecules27227998 (PMC9699323; doi:10.3390/molecules27227998)
Supplement: Supplementary file 1 [file molecules-27-07998-s001.zip]

Archive with 1 entries (1 files):
- molecules-1996004-supplementary.pdf
